# Supplementary material for: Is Borrelia burgdorferi Sensu Stricto in South America? First Molecular Evidence of Its Presence in Colombia
Source: Trop Med Infect Dis. 2022 Dec 11;7(12):428. doi: 10.3390/tropicalmed7120428 (PMC9788524; doi:10.3390/tropicalmed7120428)
Supplement: Supplementary file 1 [file tropicalmed-07-00428-s001.zip › Table S1.xlsx]

## Sheet: Data of the collected specimens
OccurrenceID	Record number	Host			Municipality	Locality (sampling sites)	Capture date	Elevation	Coordinates
		Order	Family	Scientific Name
MHNUCA:Mammal:3414	---	Rodentia	Dasyproctidae	Dasyprocta punctata	Manizales	Centro Nacional de Investigaciones de Café (CENICAFÉ)	2021-03-30	1330	04° 59' 16.94" N 75° 35' 45.68" W
MHNUCA:Mammal:3423	HERC 1844	Rodentia	Erethizontidae	Coendou rufescens	Manizales	Vía viveros, Ecoparque Yarumos	2021-04-15	---	05° 03' 44" N, 75° 28' 52" W
MHNUCA:Mammal:3819	HERC 2037	Rodentia	Muridae	Rattus rattus	Manizales	Jardín Botánico, Universidad de Caldas	2022-01-25	2131	05° 03' 21" N, 75° 29' 43" W
MHNUCA:Mammal:3823	HERC 2041	Rodentia	Muridae	Rattus sp.	Manizales	Jardín Botánico, Universidad de Caldas	2022-01-26	2131	05° 03' 21" N, 75° 29' 43" W
MHNUCA:Mammal:3827	HERC 2046	Rodentia	Muridae	Rattus sp.	Manizales	Jardín Botánico, Universidad de Caldas	2022-01-28	2131	05° 03' 21" N, 75° 29' 43" W
MHNUCA:Mammal:3812	HERC 2030	Chiroptera	Phyllostomidae	Carollia brevicauda	Manizales	Jardín Botánico, Universidad de Caldas	2022-01-24	2123	05° 03' 21" N, 75° 29' 43" W
MHNUCA:Mammal:3814	HERC 2032	Chiroptera	Phyllostomidae	Carollia sp.	Manizales	Jardín Botánico, Universidad de Caldas	2022-01-24	2123	05° 03' 21" N, 75° 29' 43" W
MHNUCA:Mammal:3815	HERC 2033	Chiroptera	Phyllostomidae	Carollia sp.	Manizales	Jardín Botánico, Universidad de Caldas	2022-01-24	2123	05° 03' 21" N, 75° 29' 43" W
MHNUCA:Mammal:3816	HERC 2034	Chiroptera	Phyllostomidae	Carollia sp.	Manizales	Jardín Botánico, Universidad de Caldas	2022-01-24	2123	05° 03' 21" N, 75° 29' 43" W
MHNUCA:Mammal:3817	HERC 2035	Chiroptera	Phyllostomidae	Carollia sp.	Manizales	Jardín Botánico, Universidad de Caldas	2022-01-24	2123	05° 03' 21" N, 75° 29' 43" W
MHNUCA:Mammal:3813	HERC 2031	Chiroptera	Phyllostomidae	Glossophaga sp.	Manizales	Jardín Botánico, Universidad de Caldas	2022-01-24	2123	05° 03' 21" N, 75° 29' 43" W
MHNUCA:Mammal:3818	HERC 2036	Chiroptera	Phyllostomidae	Glossophaga sp.	Manizales	Jardín Botánico, Universidad de Caldas	2022-01-24	2123	05° 03' 21" N, 75° 29' 43" W
MHNUCA:Mammal:3820	HERC 2038	Chiroptera	Phyllostomidae	Artibeus lituratus	Manizales	Jardín Botánico, Universidad de Caldas	2022-01-25	2131	05° 03' 22.8" N, 75° 29' 42.3" W
MHNUCA:Mammal:3821	HERC 2039	Chiroptera	Phyllostomidae	Artibeus lituratus	Manizales	Jardín Botánico, Universidad de Caldas	2022-01-25	2131	05° 03' 22.8" N, 75° 29' 42.3" W
MHNUCA:Mammal:3822	HERC 2040	Chiroptera	Phyllostomidae	Artibeus lituratus	Manizales	Jardín Botánico, Universidad de Caldas	2022-01-25	2131	05° 03' 22.8" N, 75° 29' 42.3" W
MHNUCA:Mammal:3825	HERC 2043	Chiroptera	Phyllostomidae	Artibeus lituratus	Manizales	Jardín Botánico, Universidad de Caldas	2022-01-26	2131	05° 03' 23" N, 75° 29' 39.2" W
MHNUCA:Mammal:3826	HERC 2044	Chiroptera	Phyllostomidae	Artibeus lituratus	Manizales	Jardín Botánico, Universidad de Caldas	2022-01-26	2131	05° 03' 23" N, 75° 29' 39.2" W
MHNUCA:Mammal:3824	HERC 2042	Chiroptera	Vespertilionidae	Eptesicus chiriquinus	Manizales	Jardín Botánico, Universidad de Caldas	2022-01-26	2131	05° 03' 23" N, 75° 29' 39.2" W
MHNUCA:Mammal:3532	HERC 1849	Rodentia	Cricetidae	Thomasomys sp.	Villamaría	Bosques de la CHEC	2021-07-26	2632	5° 01' 28.6'' N 75° 23' 44.8'' W
MHNUCA:Mammal:3535	HERC 1852	Rodentia	Cricetidae	Oligoryzomys sp.	Villamaría	Bosques de la CHEC	2021-07-27	2632	5° 01' 28.6'' N 75° 23' 44.8'' W
MHNUCA:Mammal:3529	HERC 1846	Chiroptera	Phyllostomidae	Sturnira erythromos	Villamaría	Bosques de la CHEC	2021-07-26	2632	5° 01' 28.6'' N 75° 23' 44.8'' W
MHNUCA:Mammal:3530	HERC 1847	Chiroptera	Phyllostomidae	Sturnira erythromos	Villamaría	Bosques de la CHEC	2021-07-26	2632	5° 01' 28.6'' N 75° 23' 44.8'' W
MHNUCA:Mammal:3533	HERC 1850	Chiroptera	Phyllostomidae	Sturnira erythromos	Villamaría	Bosques de la CHEC	2021-07-27	2632	5° 01' 28.6'' N 75° 23' 44.8'' W
MHNUCA:Mammal:3534	HERC 1851	Chiroptera	Phyllostomidae	Sturnira erythromos	Villamaría	Bosques de la CHEC	2021-07-27	2632	5° 01' 28.6'' N 75° 23' 44.8'' W
MHNUCA:Mammal:3531	HERC 1848	Chiroptera	Vespertilionidae	Myotis keaysi	Villamaría	Bosques de la CHEC	2021-07-26	2632	5° 01' 28.6'' N 75° 23' 44.8'' W
MHNUCA:Mammal:3611	HERC 1901	Rodentia	Cricetidae	Microryzomys sp.	Villamaría	Sector Santa Barbara, Finca El Eden	2021-09-28	3902	4° 50' 41.6'' N 75° 23' 44'' W
MHNUCA:Mammal:3612	HERC 1902	Rodentia	Cricetidae	Microryzomys sp.	Villamaría	Sector Santa Barbara, Finca El Eden	2021-09-28	3902	4° 50' 41.6'' N 75° 23' 44'' W
MHNUCA:Mammal:3613	HERC 1905	Rodentia	Cricetidae	Microryzomys altissimus	Villamaría	Sector Santa Barbara, Finca El Eden	2021-09-30	---	4° 50' 41.6'' N 75° 23' 44'' W
MHNUCA:Mammal:3614	HERC 1903	Rodentia	Cricetidae	Thomasomys sp.	Villamaría	Sector Santa Barbara, Finca El Eden	2021-09-28	3924	4° 50' 39.5'' N 75° 23' 43.7'' W
MHNUCA:Mammal:3615	HERC 1904	Rodentia	Cricetidae	Thomasomys sp.	Villamaría	Sector Santa Barbara, Finca El Eden	2021-09-28	3916	4° 50' 38.6'' N 75° 23' 44.4'' W
MHNUCA:Mammal:3616	HERC 1906	Rodentia	Cricetidae	Thomasomys aureus	Villamaría	Sector Santa Barbara, Finca El Eden	2021-09-30	3924	4° 50' 38.6'' N 75° 23' 44.4'' W
MHNUCA:Mammal:3536	HERC 1853	Didelphimorphia	Didelphidae	Didelphis marsupialis	Neira	Entrada Cementos Caldas	2021-07-22	---	5° 13' 85870'' N 75° 49' 6927'' W
MHNUCA:Mammal:3984	HERC 2198	Chiroptera	Phyllostomidae	Platyrrhinus helleri	Norcasia	Vereda Las Delicias, Sector La Punta, Río Manso	2022-04-05	214	05° 40´21.4" N, 74° 50´41.3" W
MHNUCA:Mammal:3985	HERC 2219	Chiroptera	Phyllostomidae	Platyrrhinus helleri	Norcasia	Vereda Las Delicias, Sector La Punta, Río Manso	2022-04-06	214	05° 40´21.4" N, 74° 50´41.3" W
MHNUCA:Mammal:3981	HERC 2200	Chiroptera	Phyllostomidae	Mesophylla macconnelli	Norcasia	Vereda Las Delicias, Sector La Punta, Río Manso	2022-04-05	214	05° 40´21.4" N, 74° 50´41.3" W
MHNUCA:Mammal:3987	HERC 2211	Chiroptera	Phyllostomidae	Artibeus jamaicensis	Norcasia	Vereda Las Delicias, Sector La Punta, Río Manso	2022-04-05	214	05° 40´21.4" N, 74° 50´41.3" W
MHNUCA:Mammal:3989	HERC 2226	Chiroptera	Phyllostomidae	Artibeus sp.	Norcasia	Vereda Las Delicias, Sector La Punta, Río Manso	2022-04-06	214	05° 40´21.4" N, 74° 50´41.3" W
MHNUCA:Mammal:3988	HERC 2224	Chiroptera	Phyllostomidae	Artibeus lituratus	Norcasia	Vereda Las Delicias, Sector La Punta, Río Manso	2022-04-06	214	05° 40´21.4" N, 74° 50´41.3" W
MHNUCA:Mammal:3972	HERC 2212	Chiroptera	Phyllostomidae	Phylloderma stenops	Norcasia	Vereda Las Delicias, Sector La Punta, Río Manso	2022-04-05	214	05° 40´21.4" N, 74° 50´41.3" W
MHNUCA:Mammal:3979	HERC 2213	Chiroptera	Phyllostomidae	Dermanura sp.	Norcasia	Vereda Las Delicias, Sector La Punta, Río Manso	2022-04-05	214	05° 40´21.4" N, 74° 50´41.3" W
MHNUCA:Mammal:3980	HERC 2227	Chiroptera	Phyllostomidae	Dermanura sp.	Norcasia	Vereda Las Delicias, Sector La Punta, Río Manso	2022-04-06	214	05° 40´21.4" N, 74° 50´41.3" W
MHNUCA:Mammal:3977	HERC 2216	Chiroptera	Phyllostomidae	Sturnira sp.	Norcasia	Vereda Las Delicias, Sector La Punta, Río Manso	2022-04-05	214	05° 40´21.4" N, 74° 50´41.3" W
MHNUCA:Mammal:3978	HERC 2228	Chiroptera	Phyllostomidae	Sturnira sp.	Norcasia	Vereda Las Delicias, Sector La Punta, Río Manso	2022-04-06	214	05° 40´21.4" N, 74° 50´41.3" W
MHNUCA:Mammal:3970	HERC 2217	Chiroptera	Emballonuridae	Rhynchonycteris naso	Norcasia	Vereda Las Delicias, Sector La Punta, Río Manso	2022-04-06	214	05° 40´21.4" N, 74° 50´41.3" W
MHNUCA:Mammal:3983	HERC 2218	Chiroptera	Phyllostomidae	Vampyressa thyone	Norcasia	Vereda Las Delicias, Sector La Punta, Río Manso	2022-04-06	214	05° 40´21.4" N, 74° 50´41.3" W
MHNUCA:Mammal:3986	HERC 2220	Chiroptera	Phyllostomidae	Uroderma convexum	Norcasia	Vereda Las Delicias, Sector La Punta, Río Manso	2022-04-06	214	05° 40´21.4" N, 74° 50´41.3" W
MHNUCA:Mammal:3973	HERC 2225	Chiroptera	Phyllostomidae	Lonchorhina aurita	Norcasia	Vereda Las Delicias, Sector La Punta, Río Manso	2022-04-06	214	05° 40´21.4" N, 74° 50´41.3" W
MHNUCA:Mammal:3969	HERC 2221	Chiroptera	Emballonuridae	Saccopteryx leptura	Norcasia	Vereda Las Delicias, Sector La Punta, Río Manso	2022-04-06	214	05° 40´21.4" N, 74° 50´41.3" W
MHNUCA:Mammal:3971	HERC 2222	Chiroptera	Emballonuridae	Rhynchonycteris naso	Norcasia	Vereda Las Delicias, Sector La Punta, Río Manso	2022-04-06	214	05° 40´21.4" N, 74° 50´41.3" W
MHNUCA:Mammal:3990	HERC 2229	Chiroptera	Vespertilionidae	Myotis riparius	Norcasia	Vereda La Estrella, Finca El Encanto	2022-04-07	654	05° 37´39.9" N, 74° 52´05.0" W
MHNUCA:Mammal:3991	HERC 2230	Chiroptera	Phyllostomidae	Carollia brevicauda	Norcasia	Vereda La Estrella, Finca El Encanto	2022-04-07	654	05° 37´39.9" N, 74° 52´05.0" W
MHNUCA:Mammal:3599	HERC 1882	Rodentia	Muridae	Mus musculus	Palestina	Granja Montelindo, Universidad de Caldas	2021-09-13	1031	5° 04' 21.4'' N, 75° 40' 20.6'' W
MHNUCA:Mammal:3600	HERC 1880	Rodentia	Muridae	Mus musculus	Palestina	Granja Montelindo, Universidad de Caldas	2021-09-13	1031	5° 04' 21.7'' N, 75° 40' 20.9'' W
MHNUCA:Mammal:3603	HERC 1890	Rodentia	Muridae	Mus musculus	Palestina	Granja Montelindo, Universidad de Caldas	2021-09-14	1031	5° 04' 24.9'' N, 75° 40' 19.9'' W
MHNUCA:Mammal:3604	HERC 1891	Rodentia	Muridae	Mus musculus	Palestina	Granja Montelindo, Universidad de Caldas	2021-09-14	1031	5° 04' 24.9'' N, 75° 40' 19.9'' W
MHNUCA:Mammal:3605	HERC 1889	Rodentia	Muridae	Mus musculus	Palestina	Granja Montelindo, Universidad de Caldas	2021-09-14	1031	5° 04' 24.9'' N, 75° 40' 19.9'' W
MHNUCA:Mammal:3594	HERC 1899	Rodentia	Muridae	Mus musculus	Palestina	Granja Montelindo, Universidad de Caldas	2021-09-15	1031	5° 04' 21.3'' N, 75° 40' 12.6'' W
MHNUCA:Mammal:3592	HERC 1892	Rodentia	Muridae	Rattussp.	Palestina	Granja Montelindo, Universidad de Caldas	2021-09-15	1031	5° 04' 21.3'' N, 75° 40' 12.6'' W
MHNUCA:Mammal:3593	HERC 1893	Rodentia	Muridae	Rattussp.	Palestina	Granja Montelindo, Universidad de Caldas	2021-09-15	1031	5° 04' 21.3'' N, 75° 40' 12.6'' W
MHNUCA:Mammal:3577	HERC 2216	Chiroptera	Noctilionidae	Noctilio albiventris	Palestina	Granja Montelindo, Universidad de Caldas	2021-09-13	1031	5° 04' 17.4'' N 75° 40' 27.6'' W
MHNUCA:Mammal:3578	HERC 1872	Chiroptera	Noctilionidae	Noctilio albiventris	Palestina	Granja Montelindo, Universidad de Caldas	2021-09-13	1031	5° 04' 17.4'' N 75° 40' 27.6'' W
MHNUCA:Mammal:3581	HERC 1875	Chiroptera	Vespertilionidae	Myotis sp.	Palestina	Granja Montelindo, Universidad de Caldas	2021-09-13	1031	5° 04' 25.4'' N, 75° 40' 12.2'' W
MHNUCA:Mammal:3582	HERC 1876	Chiroptera	Vespertilionidae	Eptesicus furinalis	Palestina	Granja Montelindo, Universidad de Caldas	2021-09-13	1031	5° 04' 25.4'' N, 75° 40' 12.2'' W
MHNUCA:Mammal:3583	HERC 1877	Chiroptera	Vespertilionidae	Eptesicus furinalis	Palestina	Granja Montelindo, Universidad de Caldas	2021-09-13	1031	5° 04' 25.4'' N, 75° 40' 12.2'' W
MHNUCA:Mammal:3584	HERC 1885	Chiroptera	Vespertilionidae	Eptesicus furinalis	Palestina	Granja Montelindo, Universidad de Caldas	2021-09-13	1031	5° 04' 17.4'' N 75° 40' 27.6'' W
MHNUCA:Mammal:3585	HERC 1886	Chiroptera	Vespertilionidae	Eptesicus furinalis	Palestina	Granja Montelindo, Universidad de Caldas	2021-09-14	1031	5° 04' 24.9'' N, 75° 40' 19.9'' W
MHNUCA:Mammal:3587	HERC 1887	Chiroptera	Vespertilionidae	Eptesicus furinalis	Palestina	Granja Montelindo, Universidad de Caldas	2021-09-14	1031	5° 04' 24.9'' N, 75° 40' 19.9'' W
MHNUCA:Mammal:3588	HERC 1894	Chiroptera	Vespertilionidae	Eptesicus furinalis	Palestina	Granja Montelindo, Universidad de Caldas	2021-09-14	1031	5° 04' 24.9'' N, 75° 40' 19.9'' W
MHNUCA:Mammal:3589	HERC 1897	Chiroptera	Vespertilionidae	Eptesicus furinalis	Palestina	Granja Montelindo, Universidad de Caldas	2021-09-15	1031	5° 04' 24.9'' N, 75° 40' 19.9'' W
MHNUCA:Mammal:3590	HERC 1898	Chiroptera	Vespertilionidae	Eptesicus furinalis	Palestina	Granja Montelindo, Universidad de Caldas	2021-09-15	1031	5° 04' 24.9'' N, 75° 40' 19.9'' W
MHNUCA:Mammal:3586	HERC 1888	Chiroptera	Vespertilionidae	Eptesicus chiriquinus	Palestina	Granja Montelindo, Universidad de Caldas	2021-09-14	1031	5° 04' 24.9'' N, 75° 40' 19.9'' W
MHNUCA:Mammal:3591	HERC 1896	Chiroptera	Phyllostomidae	Carollia perspicillata	Palestina	Granja Montelindo, Universidad de Caldas	2021-09-15	1031	5° 04' 25.5'' N, 75° 40' 22.2'' W
MHNUCA:Mammal:3579	HERC 1878	Chiroptera	Phyllostomidae	Artibeus lituratus	Palestina	Granja Montelindo, Universidad de Caldas	2021-09-13	1031	5° 04' 25.4'' N, 75° 40' 12.2'' W
MHNUCA:Mammal:3580	HERC 1895	Chiroptera	Phyllostomidae	Artibeus lituratus	Palestina	Granja Montelindo, Universidad de Caldas	2021-09-15	1031	5° 04' 25.4'' N, 75° 40' 12.2'' W
MHNUCA:Mammal:3595	HERC 1900	Didelphimorphia	Didelphidae	Didelphis marsupialis	Palestina	Granja Montelindo, Universidad de Caldas	2021-09-15	1031	5° 04' 23.6'' N, 75° 40' 25.6'' W
MHNUCA:Mammal:3652	HERC 1922	Chiroptera	Molossidae	Molossus molossus	Palestina	Vereda El Retiro	2021-10-26	823	5° 08' 12.2'' N, 75° 40' 44.2'' W
MHNUCA:Mammal:3653	HERC 1925	Chiroptera	Molossidae	Molossus molossus	Palestina	Vereda El Retiro	2021-10-26	823	5° 08' 12.2'' N, 75° 40' 44.2'' W
MHNUCA:Mammal:3654	HERC 1923	Chiroptera	Molossidae	Molossus molossus	Palestina	Vereda El Retiro	2021-10-26	823	5° 08' 12.2'' N, 75° 40' 44.2'' W
MHNUCA:Mammal:3655	HERC 1927	Chiroptera	Molossidae	Molossus molossus	Palestina	Vereda El Retiro	2021-10-26	823	5° 08' 12.2'' N, 75° 40' 44.2'' W
MHNUCA:Mammal:3656	HERC 1929	Chiroptera	Molossidae	Molossus molossus	Palestina	Vereda El Retiro	2021-10-26	823	5° 08' 12.2'' N, 75° 40' 44.2'' W
MHNUCA:Mammal:3657	HERC 1931	Chiroptera	Molossidae	Molossus molossus	Palestina	Vereda El Retiro	2021-10-26	823	5° 08' 12.2'' N, 75° 40' 44.2'' W
MHNUCA:Mammal:3658	HERC 1933	Chiroptera	Molossidae	Molossus molossus	Palestina	Vereda El Retiro	2021-10-26	823	5° 08' 12.2'' N, 75° 40' 44.2'' W
MHNUCA:Mammal:3660	HERC 1936	Chiroptera	Molossidae	Molossus molossus	Palestina	Vereda El Retiro	2021-10-26	823	5° 08' 12.2'' N, 75° 40' 44.2'' W
MHNUCA:Mammal:3661	HERC 1937	Chiroptera	Molossidae	Molossus molossus	Palestina	Vereda El Retiro	2021-10-26	823	5° 08' 12.2'' N, 75° 40' 44.2'' W
MHNUCA:Mammal:3631	HERC 1924	Chiroptera	Molossidae	Molossus molossus	Palestina	Vereda El Retiro	2021-10-26	823	5° 08' 12.2'' N, 75° 40' 44.2'' W
MHNUCA:Mammal:3627	HERC 1926	Chiroptera	Vespertilionidae	Myotis albescens	Palestina	Vereda El Retiro	2021-10-26	823	5° 08' 12.2'' N, 75° 40' 44.2'' W
MHNUCA:Mammal:3628	HERC 1928	Chiroptera	Vespertilionidae	Myotis albescens	Palestina	Vereda El Retiro	2021-10-26	823	5° 08' 12.2'' N, 75° 40' 44.2'' W
MHNUCA:Mammal:3629	HERC 1932	Chiroptera	Vespertilionidae	Myotis albescens	Palestina	Vereda El Retiro	2021-10-26	823	5° 08' 12.2'' N, 75° 40' 44.2'' W
MHNUCA:Mammal:3630	HERC 1935	Chiroptera	Vespertilionidae	Myotis albescens	Palestina	Vereda El Retiro	2021-10-26	823	5° 08' 12.2'' N, 75° 40' 44.2'' W
MHNUCA:Mammal:3626	HERC 1930	Chiroptera	Vespertilionidae	Myotis albescens	Palestina	Vereda El Retiro	2021-10-26	823	5° 08' 12.2'' N, 75° 40' 44.2'' W
MHNUCA:Mammal:3625	HERC 1940	Chiroptera	Molossidae	Eumops auripendulus	Palestina	Km 35, Escuela	2021-10-27	847	5° 05' 59.3'' N, 75° 41' 54.9'' W
MHNUCA:Mammal:3633	HERC 1941	Chiroptera	Phyllostomidae	Carollia brevicauda	Palestina	Km 35, Escuela	2021-10-27	847	5° 05' 59.3'' N, 75° 41' 54.9'' W
MHNUCA:Mammal:3634	HERC 1943	Chiroptera	Phyllostomidae	Carollia castanea	Palestina	Km 35, Escuela	2021-10-27	847	5° 05' 59.3'' N, 75° 41' 54.9'' W
MHNUCA:Mammal:3641	HERC 1907	Chiroptera	Phyllostomidae	Carollia perspicillata	Risaralda, Marsella	Rio Cauca, túnel La Mica	2021-10-25	889	5° 00' 23.3'' N, 75° 46' 42.9'' W
MHNUCA:Mammal:3644	HERC 1913	Chiroptera	Phyllostomidae	Carollia brevicauda	Risaralda, Marsella	Rio Cauca, túnel La Mica	2021-10-25	889	5° 00' 23.3'' N, 75° 46' 42.9'' W
MHNUCA:Mammal:3664	HERC 1917	Chiroptera	Phyllostomidae	Carollia sp.	Risaralda, Marsella	Rio Cauca, túnel La Mica	2021-10-25	889	5° 00' 23.3'' N, 75° 46' 42.9'' W
MHNUCA:Mammal:3666	HERC 1918	Chiroptera	Phyllostomidae	Carollia sp.	Risaralda, Marsella	Rio Cauca, túnel La Mica	2021-10-25	889	5° 00' 23.3'' N, 75° 46' 42.9'' W
MHNUCA:Mammal:3635	HERC 1910	Chiroptera	Phyllostomidae	Glossophaga soricina	Risaralda, Marsella	Rio Cauca, túnel La Mica	2021-10-25	889	5° 00' 23.3'' N, 75° 46' 42.9'' W
MHNUCA:Mammal:3636	HERC 1911	Chiroptera	Phyllostomidae	Glossophaga soricina	Risaralda, Marsella	Rio Cauca, túnel La Mica	2021-10-25	889	5° 00' 23.3'' N, 75° 46' 42.9'' W
MHNUCA:Mammal:3637	HERC 1912	Chiroptera	Phyllostomidae	Glossophaga soricina	Risaralda, Marsella	Rio Cauca, túnel La Mica	2021-10-25	889	5° 00' 23.3'' N, 75° 46' 42.9'' W
MHNUCA:Mammal:3638	HERC 1915	Chiroptera	Phyllostomidae	Glossophaga soricina	Risaralda, Marsella	Rio Cauca, túnel La Mica	2021-10-25	889	5° 00' 23.3'' N, 75° 46' 42.9'' W
MHNUCA:Mammal:3639	HERC 1916	Chiroptera	Phyllostomidae	Glossophaga soricina	Risaralda, Marsella	Rio Cauca, túnel La Mica	2021-10-25	889	5° 00' 23.3'' N, 75° 46' 42.9'' W
MHNUCA:Mammal:3645	HERC 1914	Chiroptera	Vespertilionidae	Myotis sp.	Risaralda, Marsella	Rio Cauca, túnel La Mica	2021-10-25	889	5° 00' 23.3'' N, 75° 46' 42.9'' W
MHNUCA:Mammal:3642	HERC 1908	Chiroptera	Vespertilionidae	Myotis keaysi	Risaralda, Marsella	Rio Cauca, túnel La Mica	2021-10-25	889	5° 00' 23.3'' N, 75° 46' 42.9'' W
MHNUCA:Mammal:3643	HERC 1909	Chiroptera	Noctilionidae	Noctilio albiventris	Risaralda, Marsella	Rio Cauca, túnel La Mica	2021-10-25	889	5° 00' 23.3'' N, 75° 46' 42.9'' W
