# Supplementary material for: Is Borrelia burgdorferi Sensu Stricto in South America? First Molecular Evidence of Its Presence in Colombia
Source: Trop Med Infect Dis. 2022 Dec 11;7(12):428. doi: 10.3390/tropicalmed7120428 (PMC9788524; doi:10.3390/tropicalmed7120428)
Supplement: Supplementary file 1 [file tropicalmed-07-00428-s001.zip › Table S2.xlsx]

## Sheet: MatrixOutput
Borrelia groups	Species		1	2	3	4	5	6	7	8	9	10	11	12	13	14	15	16	17	18	19	20	21	22	23	24	25	26	27	28	29	30	31	32	33	34	35	36	37	38	39	40	41	42	43	44	45	46	47
LD group	1	Borrelia burgdorferi s.s.[OP491407] - Colombia	_
	2	Borrelia burgdorferi s.s. [OP491408] - Colombia	0.004	_
	3	Borrelia burgdorferi s.s. [AY374137] - USA	0.000	0.004	_
	4	Borrelia burgdorferi s.s. [KP861333] - USA	0.000	0.004	0.000	_
	5	Borrelia burgdorferi s.s. [GQ247741] - USA	0.007	0.011	0.007	0.007	_
	6	Borrelia burgdorferi s.s. [MN073834] - Canada	0.000	0.000	0.003	0.000	0.005	_
	7	Borrelia burgdorferi s.s. [MN080502] - Canada	0.005	0.005	0.006	0.004	0.003	0.003	_
	8	Borrelia burgdorferi s.s. [MN080503] - Canada	0.009	0.009	0.008	0.008	0.005	0.003	0.000	_
	9	Borrelia burgdorferi s.s. [MK716262] - USA	0.000	0.000	0.003	0.000	0.006	0.000	0.003	0.003	_
	10	Borrelia burgdorferi s.s. [MK716264] - USA	0.000	0.000	0.003	0.000	0.006	0.000	0.003	0.003	0.000	_
	11	Borrelia burgdorferi s.s. [MK716265] - USA	0.000	0.000	0.003	0.000	0.006	0.000	0.003	0.003	0.000	0.000	_
	12	Borreliella finlandensis [MF150046] - Poland	0.018	0.026	0.020	0.017	0.017	0.019	0.017	0.018	0.017	0.017	0.017	_
	13	Borrelia sp. [MW699713] - Panama	0.023	0.027	0.023	0.020	0.023	0.026	0.023	0.026	0.022	0.022	0.022	0.016	_
	14	Borrelia sp. [JX082311] - Uruguay	0.059	0.066	0.047	0.056	0.045	0.045	0.046	0.047	0.041	0.041	0.041	0.049	0.055	_
	15	Borrelia sp. [JX082312] - Uruguay	0.052	0.058	0.046	0.050	0.046	0.047	0.043	0.049	0.049	0.049	0.049	0.053	0.052	0.004	_
	16	Borrelia sp. [JX082313] - Uruguay	0.048	0.055	0.044	0.047	0.040	0.043	0.040	0.046	0.045	0.045	0.045	0.051	0.049	0.006	0.002	_
	17	Candidatus Borrelia paulista [OL631182] - Brazil	0.052	0.058	0.051	0.050	0.048	0.050	0.047	0.052	0.052	0.052	0.052	0.055	0.052	0.007	0.000	0.002	_
	18	Borreliella bissettiae [MK749690] - USA	0.049	0.053	0.040	0.043	0.038	0.034	0.034	0.037	0.035	0.035	0.035	0.040	0.039	0.019	0.019	0.022	0.023	_
	19	Borrelia americana [EU081289] - USA	0.023	0.027	0.031	0.027	0.029	0.029	0.026	0.029	0.032	0.032	0.032	0.031	0.026	0.050	0.049	0.047	0.052	0.040	_
	20	Borreliella lanei [MN086889] - Canada	0.036	0.036	0.026	0.030	0.024	0.021	0.020	0.018	0.020	0.020	0.020	0.021	0.022	0.047	0.052	0.049	0.055	0.034	0.026	_
	21	Borreliella turdi [MT235241] - Portugal	0.056	0.056	0.050	0.055	0.053	0.047	0.051	0.050	0.047	0.047	0.047	0.053	0.053	0.044	0.049	0.049	0.053	0.038	0.056	0.041	_
	22	Borrelia valaisiana [AB178331] - Russia	0.089	0.091	0.072	0.090	0.070	0.074	0.077	0.073	0.076	0.076	0.076	0.070	0.081	0.063	0.070	0.072	0.071	0.064	0.071	0.060	0.056	_
	23	Borrelia garinii [JF331167] - Germany	0.086	0.086	0.074	0.084	0.071	0.071	0.069	0.068	0.071	0.071	0.071	0.065	0.073	0.074	0.083	0.083	0.085	0.068	0.068	0.061	0.057	0.016	_
	24	Borrelia spielmanii [GU826858] - Luxembourg	0.079	0.079	0.061	0.078	0.064	0.057	0.067	0.061	0.057	0.057	0.057	0.071	0.082	0.051	0.062	0.062	0.065	0.054	0.074	0.057	0.054	0.054	0.058	_
	25	Borreliella chilensis [KY412446] - Chile	0.048	0.051	0.045	0.047	0.054	0.052	0.056	0.059	0.060	0.060	0.060	0.059	0.052	0.071	0.065	0.062	0.065	0.070	0.052	0.059	0.066	0.074	0.083	0.063	_
	26	Borreliella afzelii [MH102390] - South Korea	0.063	0.066	0.053	0.060	0.055	0.053	0.060	0.060	0.055	0.055	0.055	0.059	0.068	0.057	0.060	0.058	0.063	0.052	0.067	0.058	0.060	0.059	0.068	0.047	0.046	_
	27	Borrelia yangtzensis [LC572312] - Malaysia	0.081	0.085	0.077	0.077	0.083	0.077	0.081	0.084	0.089	0.089	0.089	0.083	0.083	0.080	0.073	0.070	0.073	0.073	0.077	0.076	0.045	0.077	0.084	0.084	0.073	0.067	_
	28	Borreliella japonica [LC697040] - Japan	0.050	0.054	0.057	0.057	0.063	0.062	0.065	0.068	0.067	0.067	0.067	0.053	0.050	0.077	0.073	0.070	0.073	0.067	0.043	0.061	0.070	0.080	0.079	0.073	0.060	0.067	0.073	_
	29	Borreliella tanukii [MT989422] - South Korea	0.054	0.058	0.051	0.051	0.057	0.050	0.054	0.061	0.058	0.058	0.058	0.061	0.057	0.054	0.047	0.044	0.047	0.047	0.047	0.061	0.040	0.061	0.061	0.062	0.047	0.047	0.044	0.044	_
	30	Candidatus Borrelia ibitipoquensis [MT130528] - Brazil	0.070	0.073	0.073	0.076	0.069	0.076	0.080	0.082	0.087	0.087	0.087	0.079	0.081	0.069	0.068	0.062	0.065	0.075	0.069	0.079	0.066	0.079	0.083	0.092	0.071	0.075	0.053	0.073	0.051	_
	31	Borrelia sp. [OP480456] - Colombia	0.146	0.144	0.137	0.151	0.144	0.157	0.161	0.164	0.176	0.176	0.176	0.144	0.158	0.158	0.155	0.158	0.155	0.161	0.158	0.159	0.171	0.131	0.170	0.176	0.141	0.120	0.156	0.167	0.161	0.137	_
	32	Borrelia sp. [OP480458] - Colombia	0.137	0.135	0.129	0.142	0.139	0.145	0.150	0.152	0.162	0.162	0.162	0.139	0.149	0.153	0.149	0.146	0.149	0.155	0.144	0.143	0.155	0.126	0.155	0.165	0.132	0.108	0.142	0.154	0.147	0.132	0.025	_
	33	Borrelia sp. [OP480455] - Colombia	0.137	0.136	0.134	0.140	0.141	0.143	0.148	0.150	0.160	0.160	0.160	0.138	0.147	0.152	0.149	0.152	0.149	0.150	0.143	0.142	0.152	0.123	0.147	0.155	0.138	0.109	0.144	0.152	0.146	0.138	0.019	0.007	_
	34	Borrelia sp. [OP480454] - Colombia	0.136	0.135	0.127	0.143	0.131	0.148	0.154	0.157	0.172	0.172	0.172	0.131	0.152	0.153	0.148	0.153	0.148	0.155	0.151	0.151	0.173	0.124	0.163	0.182	0.140	0.114	0.144	0.167	0.150	0.136	0.004	0.008	0.000	_
	35	Borrelia sp. [OP480453] - Colombia	0.137	0.135	0.133	0.142	0.140	0.145	0.150	0.152	0.162	0.162	0.162	0.140	0.149	0.151	0.147	0.151	0.147	0.148	0.144	0.143	0.149	0.122	0.149	0.158	0.136	0.108	0.142	0.154	0.147	0.136	0.018	0.007	0.000	0.000	_
	36	Borrelia sp. [OP480452] - Colombia	0.135	0.134	0.146	0.141	0.149	0.145	0.150	0.153	0.165	0.165	0.165	0.153	0.149	0.172	0.169	0.172	0.169	0.152	0.148	0.148	0.157	0.136	0.156	0.161	0.153	0.107	0.142	0.159	0.147	0.157	0.027	0.034	0.004	0.021	0.004	_
	37	Borrelia sp. [OP480457] - Colombia	0.133	0.131	0.143	0.138	0.152	0.141	0.145	0.148	0.157	0.157	0.157	0.152	0.145	0.166	0.168	0.166	0.163	0.144	0.141	0.139	0.143	0.130	0.144	0.151	0.149	0.104	0.138	0.150	0.143	0.152	0.032	0.031	0.004	0.025	0.004	0.008	_
	38	Borrelia sp. [OP480448] - Colombia	0.143	0.141	0.132	0.151	0.141	0.159	0.166	0.169	0.191	0.191	0.191	0.141	0.160	0.160	0.155	0.160	0.155	0.164	0.160	0.162	0.198	0.133	0.192	0.203	0.146	0.113	0.151	0.178	0.158	0.136	0.000	0.009	0.000	0.000	0.000	0.028	0.028	_
	39	Borrelia sp. [OP480447] - Colombia	0.149	0.147	0.137	0.158	0.137	0.169	0.169	0.173	0.211	0.211	0.211	0.137	0.163	0.162	0.157	0.162	0.157	0.161	0.162	0.165	0.211	0.128	0.190	0.224	0.152	0.116	0.153	0.176	0.161	0.137	0.000	0.010	0.000	0.000	0.000	0.025	0.025	0.000	_
	40	Borrelia sp. [OP480445] - Colombia	0.140	0.140	0.141	0.147	0.148	0.151	0.155	0.158	0.167	0.167	0.167	0.145	0.150	0.159	0.155	0.159	0.155	0.156	0.149	0.149	0.162	0.128	0.151	0.153	0.145	0.114	0.147	0.155	0.149	0.145	0.022	0.011	0.004	0.005	0.004	0.008	0.007	0.005	0.005	_
	41	Borrelia sp. [OP480446] - Colombia	0.140	0.139	0.138	0.146	0.145	0.150	0.155	0.157	0.168	0.168	0.168	0.145	0.149	0.156	0.153	0.156	0.153	0.152	0.148	0.148	0.155	0.127	0.155	0.165	0.142	0.113	0.146	0.154	0.151	0.138	0.022	0.011	0.004	0.004	0.004	0.008	0.007	0.005	0.005	0.000	_
	42	Borrelia sp. [OP480441] - Colombia	0.137	0.136	0.138	0.144	0.145	0.148	0.152	0.154	0.163	0.163	0.163	0.141	0.151	0.155	0.152	0.155	0.152	0.153	0.146	0.146	0.157	0.124	0.147	0.147	0.141	0.110	0.144	0.155	0.145	0.141	0.019	0.007	0.000	0.000	0.000	0.004	0.004	0.000	0.000	0.003	0.004	_
	43	Borrelia sp. [OP480450] - Colombia	0.133	0.132	0.132	0.138	0.140	0.145	0.150	0.152	0.168	0.168	0.168	0.136	0.145	0.140	0.136	0.140	0.136	0.136	0.133	0.143	0.149	0.110	0.149	0.158	0.125	0.096	0.127	0.138	0.132	0.129	0.045	0.040	0.033	0.032	0.033	0.037	0.029	0.030	0.027	0.037	0.037	0.033	_
	44	Borrelia sp. [OP480443] - Colombia	0.138	0.137	0.137	0.143	0.144	0.147	0.152	0.155	0.165	0.165	0.165	0.141	0.143	0.144	0.148	0.144	0.148	0.146	0.135	0.145	0.152	0.137	0.158	0.162	0.126	0.119	0.136	0.140	0.137	0.137	0.078	0.059	0.059	0.063	0.059	0.065	0.063	0.071	0.077	0.063	0.063	0.059	0.048	_
	45	Borrelia sp. [OP480451 ] - Colombia	0.140	0.139	0.137	0.146	0.144	0.150	0.155	0.157	0.162	0.162	0.162	0.137	0.145	0.152	0.148	0.144	0.148	0.155	0.144	0.157	0.155	0.126	0.138	0.158	0.134	0.112	0.154	0.150	0.143	0.130	0.069	0.051	0.051	0.049	0.051	0.056	0.054	0.054	0.059	0.055	0.055	0.051	0.044	0.052	_
	46	Borrelia sp. [MT154618] - Colombia	0.140	0.139	0.119	0.143	0.126	0.124	0.134	0.129	0.131	0.131	0.131	0.117	0.147	0.124	0.131	0.126	0.132	0.121	0.133	0.121	0.110	0.113	0.126	0.114	0.121	0.096	0.137	0.153	0.138	0.122	0.056	0.038	0.043	0.034	0.039	0.065	0.066	0.038	0.041	0.048	0.044	0.045	0.037	0.048	0.014	_
	47	Borrelia sp. [MT154617] - Colombia	0.166	0.164	0.144	0.166	0.138	0.151	0.162	0.155	0.160	0.160	0.160	0.144	0.163	0.138	0.144	0.140	0.147	0.145	0.152	0.142	0.141	0.138	0.168	0.145	0.144	0.130	0.163	0.180	0.165	0.138	0.095	0.076	0.080	0.076	0.079	0.103	0.104	0.085	0.081	0.090	0.084	0.086	0.074	0.074	0.076	0.059	_
	48	Borrelia sp. [MT154619] - Colombia	0.144	0.142	0.115	0.140	0.129	0.116	0.125	0.121	0.122	0.122	0.122	0.119	0.137	0.120	0.126	0.130	0.132	0.114	0.119	0.113	0.107	0.108	0.120	0.108	0.116	0.096	0.130	0.140	0.125	0.130	0.085	0.073	0.072	0.081	0.075	0.103	0.093	0.085	0.091	0.083	0.076	0.079	0.063	0.063	0.061	0.060	0.067
	49	Borrelia sp. [MT154620] - Colombia	0.140	0.139	0.126	0.140	0.136	0.132	0.142	0.136	0.143	0.143	0.143	0.130	0.137	0.131	0.131	0.132	0.140	0.126	0.133	0.129	0.129	0.120	0.142	0.131	0.113	0.108	0.130	0.140	0.125	0.130	0.077	0.066	0.069	0.072	0.068	0.096	0.087	0.075	0.081	0.079	0.073	0.076	0.059	0.067	0.058	0.060	0.050
RF Group	50	Borrelia lonestari [DQ485690] - USA	0.206	0.204	0.206	0.219	0.194	0.219	0.223	0.225	0.217	0.217	0.217	0.202	0.229	0.204	0.219	0.209	0.206	0.243	0.232	0.225	0.213	0.218	0.230	0.228	0.209	0.201	0.220	0.231	0.221	0.204	0.212	0.197	0.198	0.217	0.204	0.236	0.219	0.206	0.220	0.203	0.207	0.199	0.198	0.207	0.217	0.197	0.192
	51	Borrelia lonestari [DQ485692] - USA	0.198	0.195	0.193	0.208	0.187	0.205	0.211	0.213	0.206	0.206	0.206	0.189	0.221	0.195	0.211	0.201	0.198	0.238	0.225	0.219	0.208	0.212	0.233	0.230	0.197	0.196	0.214	0.228	0.221	0.195	0.197	0.201	0.205	0.212	0.209	0.226	0.226	0.201	0.214	0.211	0.213	0.205	0.197	0.205	0.220	0.198	0.195
	52	Borrelia theileri [MG601737] - Brazil	0.182	0.180	0.160	0.184	0.160	0.159	0.166	0.163	0.160	0.160	0.160	0.157	0.191	0.171	0.189	0.184	0.181	0.177	0.177	0.160	0.160	0.175	0.187	0.171	0.170	0.155	0.192	0.199	0.187	0.186	0.200	0.186	0.183	0.208	0.188	0.219	0.204	0.201	0.208	0.192	0.191	0.188	0.177	0.191	0.198	0.176	0.173
	53	Borrelia theileri [ON191583] - Brazil	0.178	0.176	0.162	0.184	0.163	0.161	0.168	0.165	0.163	0.163	0.163	0.159	0.191	0.174	0.191	0.185	0.185	0.184	0.179	0.162	0.162	0.177	0.189	0.167	0.170	0.157	0.192	0.199	0.187	0.188	0.196	0.182	0.179	0.203	0.184	0.215	0.200	0.196	0.208	0.184	0.187	0.180	0.173	0.187	0.194	0.176	0.172
	54	Borrelia miyamotoi [KP754947] - USA	0.192	0.192	0.192	0.192	0.192	0.192	0.197	0.197	0.212	0.212	0.212	0.215	0.213	0.222	0.213	0.213	0.213	0.218	0.205	0.205	0.197	0.205	0.214	0.187	0.192	0.188	0.184	0.201	0.188	0.213	0.210	0.192	0.189	0.224	0.192	0.210	0.187	0.242	0.265	0.208	0.197	0.205	0.177	0.200	0.197	0.201	0.205
	55	Borrelia miyamotoi [KP754951] - USA	0.198	0.198	0.197	0.197	0.197	0.197	0.202	0.202	0.212	0.212	0.212	0.220	0.218	0.227	0.218	0.218	0.218	0.223	0.210	0.210	0.197	0.210	0.214	0.187	0.197	0.193	0.189	0.206	0.193	0.218	0.216	0.198	0.195	0.232	0.198	0.217	0.193	0.252	0.277	0.214	0.203	0.210	0.183	0.206	0.203	0.206	0.210
	56	Borrelia anserina [DQ849626] - Brazil	0.191	0.196	0.154	0.188	0.152	0.154	0.164	0.159	0.153	0.153	0.153	0.161	0.198	0.156	0.169	0.161	0.161	0.165	0.175	0.161	0.139	0.157	0.160	0.122	0.159	0.143	0.182	0.189	0.174	0.168	0.196	0.183	0.187	0.207	0.189	0.222	0.204	0.216	0.229	0.203	0.195	0.199	0.171	0.192	0.183	0.154	0.161
	57	Borrelia hermsii [AY597777] - USA	0.214	0.219	0.177	0.209	0.163	0.171	0.178	0.177	0.177	0.177	0.177	0.174	0.208	0.163	0.169	0.165	0.164	0.170	0.182	0.175	0.165	0.180	0.173	0.146	0.183	0.157	0.206	0.203	0.184	0.172	0.225	0.211	0.217	0.233	0.219	0.250	0.232	0.240	0.255	0.228	0.226	0.224	0.198	0.203	0.190	0.170	0.175
	58	Borrelia hermsii [JF737019] - USA	0.206	0.211	0.172	0.202	0.159	0.168	0.175	0.175	0.174	0.174	0.174	0.170	0.201	0.159	0.164	0.161	0.161	0.165	0.182	0.172	0.161	0.175	0.170	0.142	0.177	0.152	0.199	0.203	0.181	0.172	0.222	0.208	0.210	0.229	0.215	0.246	0.229	0.235	0.250	0.221	0.218	0.217	0.190	0.203	0.190	0.170	0.175
	59	Borrelia coriaceae [DQ320140] - USA	0.216	0.218	0.202	0.217	0.202	0.212	0.216	0.218	0.232	0.232	0.232	0.213	0.216	0.208	0.205	0.205	0.205	0.211	0.209	0.202	0.185	0.189	0.221	0.191	0.179	0.176	0.207	0.218	0.202	0.205	0.217	0.203	0.201	0.224	0.203	0.214	0.199	0.226	0.234	0.219	0.207	0.216	0.177	0.190	0.192	0.186	0.179
	60	Borrelia parkeri [AY934619] - USA	0.183	0.185	0.165	0.188	0.166	0.171	0.178	0.175	0.180	0.180	0.180	0.170	0.185	0.159	0.171	0.165	0.163	0.165	0.172	0.161	0.165	0.159	0.177	0.146	0.157	0.152	0.182	0.186	0.174	0.166	0.178	0.165	0.169	0.185	0.170	0.202	0.186	0.186	0.191	0.181	0.177	0.178	0.141	0.157	0.160	0.149	0.140
	61	Borrelia parkeri [AY934623] - USA	0.183	0.185	0.165	0.188	0.166	0.171	0.178	0.175	0.180	0.180	0.180	0.170	0.185	0.159	0.171	0.165	0.163	0.165	0.172	0.161	0.165	0.159	0.177	0.146	0.157	0.152	0.182	0.186	0.174	0.166	0.178	0.165	0.169	0.185	0.170	0.202	0.186	0.186	0.191	0.181	0.177	0.178	0.141	0.157	0.160	0.149	0.140
	62	Borrelia turicatae [MH507599] - USA	0.179	0.181	0.156	0.182	0.157	0.157	0.164	0.161	0.168	0.168	0.168	0.159	0.181	0.151	0.158	0.155	0.154	0.155	0.163	0.148	0.152	0.150	0.163	0.139	0.151	0.143	0.175	0.179	0.167	0.161	0.175	0.161	0.165	0.181	0.167	0.198	0.182	0.186	0.191	0.181	0.173	0.178	0.137	0.153	0.160	0.149	0.144
	63	Borrelia turicatae [MH507600] - USA	0.179	0.181	0.156	0.182	0.157	0.157	0.164	0.161	0.168	0.168	0.168	0.159	0.181	0.151	0.158	0.155	0.154	0.155	0.163	0.148	0.152	0.150	0.163	0.139	0.151	0.143	0.175	0.179	0.167	0.161	0.175	0.161	0.165	0.181	0.167	0.198	0.182	0.186	0.191	0.181	0.173	0.178	0.137	0.153	0.160	0.149	0.144
	64	Borrelia turicatae [MH507601] - USA	0.179	0.181	0.156	0.182	0.157	0.157	0.164	0.161	0.168	0.168	0.168	0.159	0.181	0.151	0.158	0.155	0.154	0.155	0.163	0.148	0.152	0.150	0.163	0.139	0.151	0.143	0.175	0.179	0.167	0.161	0.175	0.161	0.165	0.181	0.167	0.198	0.182	0.186	0.191	0.181	0.173	0.178	0.137	0.153	0.160	0.149	0.144
	65	Borrelia venezuelensis [MG651650] - Brazil	0.183	0.185	0.158	0.185	0.159	0.160	0.167	0.164	0.171	0.171	0.171	0.161	0.185	0.152	0.160	0.157	0.155	0.158	0.165	0.151	0.155	0.152	0.167	0.142	0.154	0.145	0.179	0.182	0.170	0.162	0.178	0.165	0.169	0.185	0.170	0.202	0.186	0.191	0.197	0.185	0.177	0.181	0.141	0.157	0.164	0.152	0.147
	66	Borrelia sp. [OP480461] - Colombia	0.183	0.181	0.173	0.190	0.183	0.190	0.194	0.196	0.216	0.216	0.216	0.195	0.194	0.179	0.176	0.176	0.176	0.188	0.185	0.178	0.178	0.163	0.200	0.185	0.161	0.159	0.183	0.183	0.177	0.168	0.175	0.161	0.170	0.181	0.167	0.198	0.179	0.186	0.191	0.175	0.173	0.170	0.141	0.157	0.160	0.151	0.147
	67	Borrelia sp. [OP480462] - Colombia	0.180	0.178	0.169	0.188	0.180	0.186	0.191	0.193	0.213	0.213	0.213	0.193	0.191	0.180	0.176	0.176	0.176	0.189	0.186	0.178	0.179	0.163	0.203	0.178	0.157	0.159	0.184	0.184	0.177	0.169	0.177	0.169	0.179	0.181	0.174	0.198	0.187	0.186	0.191	0.183	0.181	0.179	0.147	0.163	0.168	0.157	0.154
	68	Borrelia sp. [OP480460] - Colombia	0.181	0.179	0.172	0.189	0.179	0.188	0.192	0.194	0.214	0.214	0.214	0.191	0.192	0.182	0.179	0.179	0.179	0.190	0.187	0.180	0.181	0.165	0.204	0.181	0.161	0.162	0.185	0.185	0.179	0.172	0.175	0.164	0.172	0.181	0.169	0.196	0.179	0.188	0.193	0.177	0.175	0.172	0.142	0.157	0.163	0.153	0.150
	69	Borrelia sp. [OP480459] - Colombia	0.187	0.186	0.186	0.194	0.194	0.194	0.199	0.201	0.222	0.222	0.222	0.203	0.198	0.190	0.186	0.186	0.186	0.192	0.189	0.182	0.184	0.175	0.206	0.192	0.175	0.167	0.187	0.187	0.181	0.179	0.188	0.175	0.175	0.198	0.175	0.191	0.171	0.207	0.208	0.179	0.179	0.175	0.144	0.162	0.167	0.163	0.160
	70	Borrelia sp. [OP480449] - Colombia	0.185	0.183	0.173	0.193	0.177	0.193	0.198	0.200	0.224	0.224	0.224	0.195	0.197	0.185	0.181	0.181	0.181	0.195	0.191	0.184	0.188	0.167	0.213	0.189	0.161	0.163	0.185	0.189	0.178	0.169	0.169	0.173	0.183	0.181	0.179	0.195	0.189	0.187	0.191	0.188	0.186	0.183	0.151	0.167	0.172	0.161	0.157
	71	Borrelia sp. [OP480444 ] - Colombia	0.183	0.181	0.172	0.191	0.183	0.190	0.195	0.197	0.219	0.219	0.219	0.199	0.194	0.187	0.183	0.183	0.183	0.192	0.189	0.182	0.184	0.165	0.208	0.184	0.160	0.161	0.187	0.187	0.180	0.175	0.179	0.171	0.181	0.181	0.177	0.198	0.193	0.186	0.191	0.186	0.184	0.181	0.150	0.165	0.171	0.164	0.157
	72	Borrelia sp. [OP480442] - Colombia	0.183	0.181	0.173	0.190	0.180	0.190	0.194	0.196	0.216	0.216	0.216	0.192	0.194	0.180	0.176	0.176	0.176	0.188	0.185	0.178	0.178	0.163	0.200	0.185	0.162	0.159	0.183	0.183	0.177	0.169	0.175	0.162	0.170	0.181	0.167	0.195	0.176	0.187	0.191	0.175	0.173	0.170	0.141	0.157	0.160	0.151	0.147
	73	Borrelia puertoricensis [MT845212] - Panama	0.172	0.174	0.151	0.175	0.156	0.154	0.161	0.159	0.165	0.165	0.165	0.159	0.174	0.150	0.156	0.151	0.153	0.150	0.158	0.145	0.148	0.145	0.160	0.132	0.139	0.133	0.168	0.172	0.160	0.160	0.171	0.158	0.161	0.176	0.163	0.194	0.179	0.181	0.186	0.178	0.169	0.174	0.133	0.153	0.157	0.150	0.147
Borrelia Echidna-Reptile Group	74	Borrelia turcica [AB473520] - Jordan	0.208	0.212	0.203	0.203	0.203	0.215	0.219	0.221	0.236	0.236	0.236	0.203	0.203	0.200	0.200	0.200	0.200	0.207	0.213	0.213	0.209	0.213	0.234	0.207	0.197	0.193	0.207	0.203	0.199	0.223	0.237	0.223	0.221	0.254	0.223	0.245	0.219	0.270	0.288	0.227	0.223	0.227	0.212	0.222	0.215	0.207	0.210
[truncated: 27 more columns]
